# Supplementary material for: The pVHL172 isoform is not a tumor suppressor and up-regulates a subset of pro-tumorigenic genes including TGFB1 and MMP13
Source: Oncotarget. 2017 Jun 6;8(44):75989–6002. doi: 10.18632/oncotarget.18376 (PMC5652680; doi:10.18632/oncotarget.18376)
Supplement: Supplementary file 2 [file oncotarget-08-75989-s002.xlsx]

## Sheet: Feuil1
	Mouse	Tumor	Euthanasia (week)	Tumor volume at week # (mm3)																					Start	α	β	C
				2.5	3	3.5	4	4.5	5	5.5	6	6.5	7	7.5	8	8.5	9	9.5	10	10.5	11	11.5	12	12.5
	M70	786-O	12.5	86.8888	58.6039	68.2104	58.3081	54.4816	79.3526	71.3772	77.1891	92.0614	87.7051	126.481	160.41	258.114	265.666	404.167	590.38	655.599	600.565	877.445	1025.42	1078.7	3.1	1.54228	2.76539	31.261
	M72	786-O	10.5	67.3481	47.7021	69.6388	56.7373	77.12	158.242	151.551	194.019	215.74	361.664	492.653	601.15	700.828	768.767	792.563	1027.61	1007.78					4.4	0.088701	3.8366	46.144
	M78	786-O	9.5	90.076	66.1715	78.1421	61.324	58.8814	85.7028	131.291	182.313	266.698	356.634	432.529	524.17	669.725	637.012	722.772							3.2	3.10927	2.50906	30.137
	M79	786-O	10.5	67.0878	61.6853	50.6703	36.5766	50.2614	56.0608	111.495	87.4826	81.9015	95.1151	198.867	207.086	410.144	387.928	537.44	609.917	712.096					4.9	0.076324	3.80544	40.421
	M81	786-O	9	111.495	126.803	111.495	111.25	123.338	137.478	190.423	236.267	313.789	526.871	436.416	572.676	707.415	745.455								2.6	2.08768	2.66426	30.026
	M76	786-O pVHL172	12.5	69.987	59.8161	62.3943	73.7585	52.5171	51.3243	45.6097	71.2892	78.961	84.5122	92.363	131.941	163.112	247.628	326.613	355.667	541.402	607.453	763.425	943.862	915.054	5.1	0.029326	4.13782	39.485
	M77	786-O pVHL172	11	43.9562	32.6239	49.4237	75.4665	50.9725	33.2093	42.6074	69.1152	98.4933	143.65	128.278	155.273	400.24	454.375	579.325	768.89	822.446	920.614				4.5	0.04644	4.15844	58.594
	M78	786-O pVHL172	9.5	39.7674	26.5874	27.6963	30.2641	28.5886	36.7305	71.4766	107.085	102.667	169.194	244.174	325.25	402.024	452.039	543.597							3.8	0.1357	3.69942	43.401
	M79	786-O pVHL172	10.5	34.4654	27.9393	24.3369	24.5359	16.8809	10.7066	22.7242	26.5402	30.3384	27.7498	55.1079	73.0422	92.1274	100.39	145.293	236.659	290.786					5	0.00069671	5.4992	38.474
	M81	786-O pVHL172	9	22.2048	44.9846	38.8804	46.8413	48.1592	48.9697	79.5076	96.9047	112.934	144.995	231.421	284.252	333.947	415.348								3.7	0.18389	3.51224	31.778
